# Supplementary material for: From plasmodesma geometry to effective symplasmic permeability through biophysical modelling
Source: eLife. 2019 Nov 22;8:e49000. doi: 10.7554/eLife.49000 (PMC6994222; doi:10.7554/eLife.49000)
Supplement: Source code 1. — PDinsight parameter files used in generating: table 1 + appendix 5 table 1 (tab1_pars.txt), table 2, numerical columns (e.g., fig7_pars.txt), figure 7 (fig7_pars.txt, fig7d_pars.txt), figure 8b (fig8b_pars.txt) and cross validation of figure 6 (fig6_pars.txt). [file elife-49000-code1.zip]

Archive with 5 entries (5 files):
- fig6_pars.txt
- fig7d_pars.txt
- fig7_pars.txt
- fig8b_pars.txt
- tab1_resub_pars.txt
